# Supplementary material for: Synthesis and Investigation of the G-Quadruplex Binding Properties of Kynurenic Acid Derivatives with a Dihydroimidazoquinoline-3,5-dione Core
Source: Molecules. 2022 Apr 27;27(9):2791. doi: 10.3390/molecules27092791 (PMC9103425; doi:10.3390/molecules27092791)
Supplement: Supplementary file 1 [file molecules-27-02791-s001.zip]

Archive with 1 entries (1 files):
- molecules-1665029-supplementary.pdf
